# Supplementary material for: Highly efficient RNA-guided base editing in rabbit
Source: Nat Commun. 2018 Jul 13;9:2717. doi: 10.1038/s41467-018-05232-2 (PMC6045575; doi:10.1038/s41467-018-05232-2)
Supplement: Supplementary file 3 — Supplementary Data 1 [file 41467_2018_5232_MOESM3_ESM.xlsx]

## Sheet: Supplementary Data 1
Supplementary Data 1. Primers used for PCR and sequencing in this study.
System	Name	Primers	Sequence(5’-3’)	Product size (bp)
BE3 and BE4-Gam	Mstn	Mstn-F	GGCCCAGTGGATCTAAATGAA	449
		Mstn-R	AGACTGTCTTTCCTGCTTCTTAC
	Dmd	Dmd-F	TCTTTCAGCCTGTGACTTCAG	421
		Dmd-R	GTGGCTTAGCTAAATCTGTAGGA
	Tia1-1	Tia1-1-F	GGCATTACTGTTACGTTGGTATTT	459
		Tia1-1-R	GGCAGACATCCAGCATCTT
	Tia1-2	Tia1-2-F	GGCATTACTGTTACGTTGGTATTT	459
		Tia1-2-R	GGCAGACATCCAGCATCTT
	Tyr	Tyr-F	ATCCGCTCAAGCAGGTATTG	454
		Tyr-R	AGTGAGGTAGGCAAGGAATTTG
	Lmna	Lmna-F	AGCACCCAAGCCACAAAT	490
		Lmna-R	CACAAAGGCATGACTCACCT
	Lmna-RT	Lmna-RT-F	CACGGCTCTCATCAATTCCA	476
		Lmna-RT-R	GCACGAGGTGAGGAAGAAG
ABE7.10	Dmd	Dmd-F	TTCAGTCCTTTCCAGGGTATTG	844
		Dmd-R	CGTGTGTTTCACGGGTATAGT
	Otc-1	Otc-1-F	CGTGGACAGAACAACATTTAGC	506
		Otc-1-R	GCCCTGTTTCCTCCAGATATAG
	Otc-2	Otc-2-F	CCTGCCCGGTAGTATCTCTAA	335
		Otc-2-R	TTGTGGCTGCATTCCTCTAC
	Sod1-1	Sod1-1-F	GAGTGAGCCTGGAGTAGTAGTT	526
		Sod1-1-R	TGTACACGCACGGGTAATTAAG
	Sod1-2	Sod1-2-F	GAGCTTCGTATCCGCTGTATC	468
		Sod1-2-R	CTTGGGAGCTGATCTCCTTAAA
