# Supplementary material for: Highly efficient RNA-guided base editing in rabbit
Source: Nat Commun. 2018 Jul 13;9:2717. doi: 10.1038/s41467-018-05232-2 (PMC6045575; doi:10.1038/s41467-018-05232-2)
Supplement: Supplementary file 4 — Supplementary Data 2 [file 41467_2018_5232_MOESM4_ESM.xlsx]

## Sheet: Sheet1
Supplementary Data 2. The primers of potential off-target sites (POTS) used in this study at Mstn, Tyr, Lmna and Dmd loci.
Gene	Potential Off Target Site	Number of mismatch	Position	PCR Primer
Mstn	TAATGAGTACGACGTTTAGA AAG	3	chrUN0:+858054	F: CTGCCAAAGAAAGAGGGATACA
				R: CTATGACAGGGTTTGCCATCT
	TGATGAGAACGAGGTTCAGA GAG	3	chrUN0:-759649	F: ACCATCCCACTCTCCATACT
				R: AAACAGAGGCCGTTCAGAC
	TGACCAGTGCGAGGTTCAGA AAG	3	chr3:-50866333	F: CCCAAATTCAGGGTCAAGAGA
				R: TCAGAAGAGGAGGCAGACA
	TGATCACTAAGAAGTTCAGA GAG	3	chr15:+18119983	F: CCCAGAAACTTTGAGGTGTTAGA
				R: TCAGGTTTGGAGGAATCTTGTG
	TGGTCAGGAGGAGGTTCAGA TAG	4	chr18:-43995190	F: CCAAGCAAGTAGGCAAGAGT
				R: GTGAGAGAGAGCGAGCTAGA
	TGATAAGGAAGAGGTTCAGA TGG	4	chr12:+66211732	F: CCTTTCTGTGGGTGGTGATTAT
				R: ACGGCCATGTTGGGATATTT
	TGGCCAGGACGACGTTCACA CAG	4	chrUN0:+844926	F: TTGTGGGTGTTGAGCTACTG
				R: CGGTCCTCTCTTTCTCTTTCTTT
	TGACCGGTTAGACGTTCAGA AAG	4	chrUN0:-250157	F: TCTCGGACTCGCCAGTATT
				R: TGCTTCTTCCTGTTGCTCTAAG
	TGCTCATTAAGAAGTTCAGA AAG	4	chr11:+44166023	F: TCGTAAAGGTTAGCTCCTTTCA
				R: GAACCATTCATTCCGACACATC
	TGAACAGTATAATGTTCAGA GAG	4	chr2:-123469359	F: GATGAAGAATGGGATGGGAGAG
				R: GAGTCCCAGCAAGCTCATATT
Tyr	GACTCAGGTCCCCTTCACAG AGG	3	chr13:+134185542	F: TTCTCTCCTCTCCGCATTCT
				R: CTTTGCTGACTGTAGCACTGA
	TCCTCCATTTCCCTTCACAG GGG	3	chr7:-99342687	F: TGATGTGGTATGGCAGGTAAAG
				R: TGGGCGTACTCAGGTCATA
	GCCTTCATTACCCTTCACAG CAG	3	chr7:-15551115	F: GAGAAAGAGAGAGGGAGAGACA
				R: CTCCCATTGCACAAAGCATTAG
	CTATCAAATCCCCTTCACAG AAG	4	chr1:-30382827	F: GTAACCTCAGCCTAACCTTTGT
				R: ACAGGTCCTGATTTCCATGTATC
	TTTTCAATTTCCCTTCACAG CAG	4	chr11:-22089010	F: TCACTTGGAATGTGCGTAAGA
				R: ACAACACCAGGCCCATTAG
	CCCTGAATTCCCCTTCTCAG CGG	3	chr2:+112817701	F: GTCCGCTGATAGTTCAGAGTTG
				R: TCTCGTGGGTTTCTTTGTCTTG
	ACCTCAACTCCCTTTCACAG TGG	3	chr9:-29521401	F: CCAACCGAGCCTGGATATTT
				R: CCCTTGAGTCATCTGGGTATTC
	AACTCATGTCCCCTTCACAG GAG	4	chr1:+47026184	F: TGCCAATAGGAGACAAGATCAC
				R: GGCCATGAGAGCACAGATT
	TCCTCACATTCCCTTCACAG AAG	4	chr2:+92088412	F: GAATCAGCACCCTTATGAGCTA
				R: CTGTAAGTGAGGGAAACTGAGG
	GCCTCATATCCCCTTCACAA AAG	3	chr2:+83313502	F: CAAGTAGTCTGATCCCTGCTG
				R: CAGAGTTACACACGGAGAGAAG
Lmna	CTGGGGGGACCCATCTCCTC CGG	3	chrUN0:+586206	F: CCGCCTGTACCAACAATCA
				R: ATCGTGGTGCTAATGTCCTAAG
	GAGTGGGGATCCATCTCCTC GAG	3	chrUN0:+15059	F: GAAGCTCTTGGGAAAGAGACC
				R: CTTACCTACCGTGCCGTTTAG
	GTGGGCGGGTCCGTCTCCTC CAG	2	chrUN0:+866317	F: ATGCCCTGTAGAGTCCCTTAT
				R: GTGCCGAGGCCTAATTTAGAA
	ATGAGCCCATCCATCTCCTC GAG	4	chr17:+24083448	F: GGCTTCCTTTGGGTGATAGAA
				R: TCCTCCTTTGAAACTTACTTACCT
	GACAGCTGATCCATCTCCTC AAG	4	chrUN0:-159450	F: GTACTCCTCATCCACTGTTGAC
				R: GGCTGCACTTGGGATTATCT
	AAGGGCAGAACCATCTCCTC TGG	4	chr13:-116388874	F: GGCCCATGAATGGTACTTGA
				R: CTGCTGTGACCTGATCTTATCC
	GTGGGGGGTCCCATCTCCTC CAG	3	chrUN1:+14574	F: CCGGTAAAGTCACCGTCAATAA
				R: TGCCAACCCAGCTTGTAAA
	GTGGGGGGTCCCATCTCCTC CAG	3	chr4:+18434311	F: ATACAAGGCTCCTCGGTTTATG
				R: CCTTTCTCTGGCTTCCTCTTG
	GTGTCCGTGTCCATCTCCTC AGG	4	chr3:+77030893	F: CCTGTGTTAAAGCCCACAAATG
				R: CCACCAGAAAGCCACTAACA
	GTTGCAGCATCCATCTCCTC TGG	4	chr15:+63039736	F: GTGAACTTTGGATGCTCCTAGA
				R: CAGGTTTCACCAACGCATAAC
Dmd	GATCACAGTCTGTCTTGCAC AGG	3	chr1:+131852721	F:CACACACACACACACACAATAG
				R: TGCCTCATAACCTTGCTGAA
	GATCACAGTCAGTCTCTGGC AGG	3	chr17:-33634485	F: GCATCAGCAGAAAGCTGTATTG
				R: CGCCGGTAGTTGTCATAGTT
	GAGCACAGCCAGTGTAGCGC TGG	3	chr9:+115826098	F: GAGCATAGCCTGTATGGTGTAG
				R: GATCAGGGTGGCAAGGATATT
	GATCACAGTCAGTCCAGAGG AGG	3	chrUn0008:-5435664	F: CTCTGGCTCTCTCTCTCTGTAA
				R: TCTGATCCAGCTCCCTACTAAT
