# Supplementary material for: Highly efficient RNA-guided base editing in rabbit
Source: Nat Commun. 2018 Jul 13;9:2717. doi: 10.1038/s41467-018-05232-2 (PMC6045575; doi:10.1038/s41467-018-05232-2)
Supplement: Supplementary file 5 — Supplementary Data 3 [file 41467_2018_5232_MOESM5_ESM.xlsx]

## Sheet: Sheet1
Supplementary Data 3. The primers of potential off-target sites (POTS) used in this study at Dmd, Otc-1, Otc-2, Sod1-1 and Sod1-2 loci.
Gene	Potential Off Target Site	Number of mismatch	Position	PCR Primer
Dmd	GGACACACTCCGTCTAGCGC GGG	4	chrUN0:+1871078	F: TCAAATACGCTCAGCTCCAC
				R: TCCGTCTTATTGGCTGCTTATT
	CATCACAGTTAGTCTAGTGC TAG	3	chr9:+109194399	F: GCGTGTGGCTATAGACATAGAAT
				R: TTTCTGGGAAAGTGCCTGTAG
	AATCACTGTGAGTCTAGCAG TGG	4	chr9:-1804997	F: GGGATGAGCCTGGAGAAATTA
				R: GGTCATGTTCCCTTTCCATTTG
	CAGCACAGCCAGTCTAGCTC TGG	4	chr7:+61827155	F: AAACTGGAAGGTAGCTGAGAAG
				R: GGAGATGACACAGACAGACAAA
	GGTGGCAGTCAGTCTAGAGC CAG	4	chr7:+142664070	F: TTCTGGCTGCAGGATAACAG
				R: TGAGAGGGACTCCCAATAATTTC
	GATTTCAATCAGTCTAGTGC TGG	4	chr2:-15111866	F: GTTCAGACACACCAGAGAGTAAG
				R: GGTTCACACTGATGTCCAGAT
	CATCTCAGTCTGTCTAGCTC TAG	4	chr2:-69448884	F: CTCTGATGGACCTGGATAGAAATC
				R: GATTCAGGGCTCCTTCAGATATT
	CTTGACAGTCAGTCTTGCGC AGG	4	chr19:-39851209	F: ATTGGTCCCTGAAGGAGATTG
				R: TCCCACAGAAACCCAAGTAAG
	GAGGACAGTCAGTCTAACTC TGG	4	chr12:-80936354	F: GTTGGAAGAAGAGGGCAGAA
				R: CCCAGTTGCTCAGTAGTCATAG
	AAACAGAGTCAGTCTAGAGC TGG	4	chr5:-32777667	F: TCCTTATCTGTAGCCCTCTCTT
				R: CTCAAGTGCCCATCACTATCTC
Otc-1	AGAAGAAGCAGTTTAATTTG CAG	2	chr13:-80958413	F: CCCTAAGCAATACGGTGTAGAA
				R: CATTTGGGAGTGAACCAGAAAC
	GGGAGATTCTGTTTAATTTG AAG	3	chr18:-18718473	F: CCGATACCTGCATGACCTTAG
				R: CCAGGCAGAGTTAGAGAGAAAG
	GCCTTCATTACCCTTCACAG CAG	3	chr4:-62118027	F: GGATGAGAGTCTGGTTGAGATG
				R: CACCTACACTGCAGAGACATT
	GGCAAATGACCTCACACTCC CGG	2	chr17:+32815486	F: ACCTGAAGCGTAAGTGCTAAT
				R: CAGAATCAGACAGTATTGAGTATCC
	GGCTAATAAACTGACACTCC TGG	3	chr14:+67182263	F: GCCGTTCCAAACAGATCAAAG
				R: GCCCACCAGCATTCACTAA
	GGCAATTTGCCTTACACTCC TGG	3	chr7:+126786556	F: CTGGAGGACTACTGTTGCTTAG
				R: AATCTGAAACCCAAGCCATTTC
	GGCAGTTCACCCTACACTCC GGG	4	chr2:-172108411	F: CCCTCTTGACCTAATTGTCTCC
				R: CTAGGCAGTGCAAAGACTTCTA
	ATCTTATTACCTTAAACTCC CAG	4	chr12:+137479999	F: TACAGGTACAAACAGGTTCAGG
				R: AACATTCTCTCACCACCCATAG
	GGCTGATAACCTCACAGTCC TGG	4	chr9:+97412296	F: GGTGACTTTCCAGGGTTGTAA
				R: CTTTCCACAGATCATACCACAGA
	CGCTGAGTAGCTGACACTCC TGG	4	chr3:-14499734	F: GTCATTTGGGATGATGAAGAAGTG
				R: GGTCATGTTTCATACAGTACCTTTG
Otc-2	AGAATATGCTGTTTAATCTG TAG	4	chr2:+171972117	F: AGATGGACCCTCACACATTTAC
				R: AGCATGACATCACCAGAGAAC
	AGAATATGCTGTTTAATCTG TAG	4	chr8:-28707996	F: GTGGACAGTGAGTGACCTATAATG
				R: GAGGGATCGTGGAGAACTTTAAT
	AGAATATGCTGTTTAATCTG TAG	4	chr3:-258010	F: CCACTCGAGAAAGTGCGATTAT
				R: TGGTTCTCTCCTGCTTCTCT
	ATGAGCCCATCCATCTCCTC GAG	4	chr9:+115126105	F: TTTCACCAAGGATGGGCTATT
				R: CAAGCAGCCACTTGACAAATAC
	GACAGCTGATCCATCTCCTC AAG	4	chr13:+1876012	F: GTTTGAGATGATGCCCTGTTTG
				R: GGAGCTGGATTGGAAGTGAA
	AAGGGCAGAACCATCTCCTC TGG	4	chrUN0:+363726	F: TGTGCCTGTTTCACTGAGG
				R: GCCACAGGAGATGCTTTCT
	GTGGGGGGTCCCATCTCCTC CAG	4	chr9:+115569141	F: GGCTCTCAGATCAGGAAACAA
				R: GTATCGGGAAAGCGATGAGTAG
	GTGGGGGGTCCCATCTCCTC CAG	4	chrUN0:+2247454	F: GGAGCAGAGTAAAGGTGCTATC
				R: TCCTGGGCGATGTAGTAGAA
	GTGTCCGTGTCCATCTCCTC AGG	3	chrUN0:+828993	F: CTACTTAGTCCTCCACCCAAAC
				R: GGGAAGTTCTCAGACTCCTTAAA
	GTTGCAGCATCCATCTCCTC TGG	4	chr17:+53734237	F: GTCCTGCAACTCTGTCACTT
				R: GCATCTATGAGGCACCTATCAC
Sod1-1	GGCTTCTTTGTCCACCAGTT GGG	3	chr15:-73773420	F: GGGTGAAATGGAAGCACAAAG
				R: GCCTCGTAAAGACAGGTGTATAG
	CGATTCCGTGTCCACCAGCT GGG	3	chrUN0:+682782	F: GACAGAGTGGACAGTGAGAAAG
				R: ACCTCCTCCTCAACTCCATAA
	GGAGACCTGGTCCACCAGTT TGG	3	chr8:-3289024	F: GACTTCCTTTAGGTGCGATGT
				R: GTTTGTGTGTTCCTGCTGTTTAT
	GGCTGGCCTGTCCACCAGTT GGG	4	chr4:-46384801	F: GTGAGAACCAGTCTTCCTTATCC
				R: AAGACAGGGCTGCTCATATTC
	GGTTTCCTTCTCCACCAGTA CAG	4	chrUN0:-1590039	F: CTTCACTATGCAGATCCCAGTC
				R: GTGGAAGTGGGAGGGTAAATC
	TGTTACCATGTCAACCAGTT GAG	4	chr14:+133241084	F: ATGGAGTGAGCAAAGCAAGTA
				R: GAAGGGCTAACACACACTAGAA
	GTCTTTTATGTCCACCAGTT CAG	4	chr13:+87330762	F: CCAAGGACTTGAGCCATCTT
				R: GAGTTCTGTGCTTTGCTTTCC
	AGCTGCCATGTCCACCAGCT CAG	4	chr5:+35917166	F: AGATGGTGGAATGGGTTGTG
				R: GTCTATGAAGCAGCTCTGTGAA
	TTATTCCATATCCACCAGCT GAG	4	chr3:+119933534	F: CAGGTTGAGCATCCCTACTTC
				R: CAGAGTCCCTTTGAAGCCTATC
	GGATTCTTTCTTCACCAGTT AAG	4	chr11:+57178312	F: TTCCTCAGGGTCTCTCAGATT
				R: TCAAGGCTGGCTCTTTGAC
Sod1-2	GGCGATTCCAATGACACCAC AGG	2	chr2:+91010126	F: GGCCATCAGTTTGGTGTAAATAA
				R: GCAGCCCAGGTAGTAAAGATAG
	GGCCATCACAAGGACACCACAAG	3	chr3:-155681508	F: AGCTGTATGTCAAACCCAGATG
				R: GTGTCAGTAGCGAGGAAATGAG
	GGGCCTCCCAAAGACACCACCAG	4	chrUN0:-87214	F: AGTAAGGCATACCTGCCAATC
				R: CCCTGTGCAGATAGAACACC
	GGGCATCACAAGGACACCACCAG	4	chr5:+25394915	F: GACTCTCTTGGAGCTGTGTTAG
				R: CAAGGTCCCTGGAAGGAAAG
	GGCCATCCCAGTGACATCAC AAG	3	chrUN2:-1940	F: AGGATCGTTCCAACAGCTAAG
				R: TGTGGGTGACATCCAAAGAG
	AGCATTCCCAATGACAGCAC CAG	4	chr13:-67927487	F: GCAGTGAACATCAGAGAGTAGG
				R: CCACACTAGCGCTTCTCATTA
	GGCGATGCCCATGACACCCC CAG	3	chrUN0:+187303	F: TGGATCAAACGCTGTCGTAAT
				R: ATTGTGGTGGCAGTAGGATG
	GACAATCGCAATGACACCTC CAG	4	chr16:-28802169	F: CGAACAGCCGAATACAGAGAC
				R: GGTGGAGCACTGACATCAAA
	GGGGATCATAGTGACACCAC AGG	4	chrUN1:+3253	F: GAATCATCTTTGCAGCCAGTTAC
				R: GGTTAGAGTGGATCTCATGGTTT
	TGGGAACCCAATGACACCAGAAG	4	chr14:-30768229	F: GGTCAAGCAAGCCATGAAAG
				R: TGTGTTCCTCGCCACATC
